# Supplementary material for: Spontaneous Phase Segregation Enabling Clogging Aversion in Continuous Flow Microfluidic Synthesis of Nanocrystals Supported on Reduced Graphene Oxide
Source: Nanomaterials (Basel). 2022 Dec 5;12(23):4315. doi: 10.3390/nano12234315 (PMC9738359; doi:10.3390/nano12234315)
Supplement: Supplementary file 1 [file nanomaterials-12-04315-s001.zip]

Archive with 1 entries (1 files):
- nanomaterials-2030106-supplementary.pdf
